# Supplementary material for: Photo-Crosslinked Pro-Angiogenic Hydrogel Dressing for Wound Healing
Source: Int J Mol Sci. 2024 Sep 15;25(18):9948. doi: 10.3390/ijms25189948 (PMC11432402; doi:10.3390/ijms25189948)
Supplement: Supplementary file 1 [file ijms-25-09948-s001.zip]

Archive with 1 entries (1 files):
- ijms-3159675-supplementary.pdf
